# Supplementary material for: Activation of Yes-Associated Protein Is Indispensable for Transformation of Kidney Fibroblasts into Myofibroblasts during Repeated Administration of Cisplatin
Source: Cells. 2024 Sep 2;13(17):1475. doi: 10.3390/cells13171475 (PMC11393901; doi:10.3390/cells13171475)
Supplement: Supplementary file 1 [file cells-13-01475-s001.zip]

Archive with 1 entries (1 files):
- 0. List of Abbreviations.pdf
